# Supplementary material for: Functional analysis of a bitter gustatory receptor highly expressed in the larval maxillary galea of Helicoverpa armigera
Source: PLoS Genet. 2022 Oct 7;18(10):e1010455. doi: 10.1371/journal.pgen.1010455 (PMC9581421; doi:10.1371/journal.pgen.1010455)
Supplement: S3 Table — (XLSX) [file pgen.1010455.s009.xlsx]

## Sheet: Fig1
Fig 1B and C. Expression patterns of HarmGr180 in Helicoverpa armigera
Gene Name	Organism	Tissue	Relative expression level
			Bio repeat 1	Bio repeat 2	Bio repeat 3	Mean	SEM
HarmGr180	Larvae	mouthpart	0.792	0.443	1	0.745	0.1625
		head	0.244	0.194	0.179	0.205667	0.01965
		thorax	0.348	0.209	0.137	0.231333	0.06193
		abdomen	0.165	0.081	0.044	0.0966667	0.0358
		midgut	0.129	0.056	0.046	0.077	0.02616
	Adult-female	antenna	0.857	0.747	1	0.868	0.0732416
		proboscis	0.053	0.056	0.169	0.0926667	0.0381765
		tarsi	0.168	0.201	0.313	0.227333	0.0438799
		head	0.202	0.071	0.201	0.158	0.043501
		thorax	0.141	0.236	0.21	0.195667	0.0283451
		abdomen	0.344	0.124	0.322	0.263333	0.0699555
		wing	0.027	0.076	0.116	0.073	0.0257358
		ovipositor	0.146	0.137	0.147	0.143333	0.0031798
	Adult-male	antenna	0.685	0.615	0.619	0.639667	0.0226961
		proboscis	0.153	0.311	0.088	0.184	0.0662143
		tarsi	0.15	0.457	0.202	0.269667	0.0948619
		head	0.219	0.137	0.248	0.201333	0.0332382
		thorax	0.156	0.125	0.32	0.200333	0.0604989
		abdomen	0.083	0.069	0.036	0.0626667	0.0139324
		wing	0.06	0.084	0.12	0.088	0.0174356

## Sheet: Fig2
Fig 2B. Response of Xenopus oocytes expressing HarmGr180 in response to coumarin
Compound	Current (nA)
	Bio repeat 1	Bio repeat 2	Bio repeat 3	Bio repeat 4	Bio repeat 5	Bio repeat 6	Bio repeat 7	Bio repeat 8	Bio repeat 9	Bio repeat 10	Bio repeat 11	Bio repeat 12	Mean	SEM
coumarin	291.6	284.7	273.6	281.7	320.3	191.2	224.5	168.2	222.2	189.8	214.7	231.8	241.192	13.8391
Fig 2D. Dose responses of Xenopus oocytes with expressed HarmGr180 to coumarin
Concentration	Current (nA)
	Bio repeat 1	Bio repeat 2	Bio repeat 3	Bio repeat 4	Bio repeat 5	Bio repeat 6	Bio repeat 7	Bio repeat 8	Mean	SEM
10-5 M coumarin	0	0	0	0	0	0	0	0	0	0
10-4 M coumarin	23.8	18.9	25.6	22.9	31.4	26.9	24.4	12.2	23.2625	2.01795
3×10-4 M coumarin	92.5	103.1	155.9	122.7	101.3	130.9	143.7	140.4	123.812	8.09324
10-3 M coumarin	166	189.2	323.8	221.3	222.8	290.2	285	304.9	250.4	20.5358
3×10-3 M coumarin	205.7	195.3	322.3	245.4	210.9	316.5	292.7	325.3	264.262	19.8297
10-2 M coumarin	169.1	150.1	192.6	185.2	148.3	217.9	232.8	213.6	188.7	11.1413

## Sheet: Fig3
Fig 3B. The spike frequencies of lateral and medial sensilla styloconica to coumarin and double distilled water
Sensillum	Compound	Spike/s
		Bio repeat 1	Bio repeat 2	Bio repeat 3	Bio repeat 4	Bio repeat 5	Bio repeat 6	Bio repeat 7	Bio repeat 8	Mean	SEM
Lateral sensillum	ddH2O	0	0	0	0	0	7	4		1.57143	1.06586
	10-3 M coumarin	0	6	0	0	2	0	3		1.57143	0.868966
Medial sensillum	ddH2O	0	0	0	0	6	2	0	1	1.125	0.742522
	10-3 M coumarin	64	74	41	45	50	61	35	48	52.25	4.60493
Fig 3D. Dose responses of medial sensilla styloconica to coumarin
Compound	Spikes/s
	Bio repeat 1	Bio repeat 2	Bio repeat 3	Bio repeat 4	Bio repeat 5	Bio repeat 6	Bio repeat 7	Bio repeat 8	Bio repeat 9	Mean	SEM
ddH2O	8	2	1	3	4	1	9	2	6	4	1
10-5 M coumarin	25	18	20	22	20	7	1	12		15.625	2.90896
10-4 M coumarin	34	21	45	23	38	25	36	35	21	30.8889	2.87443
10-3 M coumarin	44	43	61	53	46	45	35	36	63	47.3333	3.29562
10-2 M coumarin	48	66	52	68	52	61	62	61	79	61	3.18416

## Sheet: Fig4
Fig 4A. Feeding deterrence of coumarin to the fifth instar larvae of H. armigera
Treatment	Feeding area (mm2)
	Bio repeat 1	Bio repeat 2	Bio repeat 3	Bio repeat 4	Bio repeat 5	Bio repeat 6	Bio repeat 7	Bio repeat 8	Bio repeat 9	Bio repeat 10	Bio repeat 11	Bio repeat 12	Bio repeat 13	Bio repeat 14	Bio repeat 15	Bio repeat 16	Bio repeat 17	Bio repeat 18	Bio repeat 19	Bio repeat 20	Bio repeat 21	Bio repeat 22	Bio repeat 23	Bio repeat 24	Mean	SEM
10-4 M coumarin	186.102	69.6605	116.367	94.0015	66.6892	94.6662	113.87	122.87	138.516	162.246	104.834	81.7142	88.289	125.834	97.2099	122.744	128.78	146.636	35.9422	85.0914					109.103	7.81503
50% ethol	65.8162	92.1692	86.6292	96.0674	119.726	75.9119	93.0423	149.402	61.3791	43.9469	121.9	86.8699	108.049	81.6603	165.246	72.391	73.7922	57.3911	77.5646	114.678					92.1816	6.80307
10-3 M coumarin	136.385	54.6924	159.716	212.015	223.166	173.721	148.086	112.345	97.9499	206.289	110.644	112.824	102.737	180.848	36.4143	154.77	141.154	91.9754	46.945						131.72	12.47
50% ethol	167.8	189.145	83.0048	133.425	41.8392	93.305	102.01	84.5471	124.418	113.09	117.646	87.3305	56.0575	38.3467	59.355	57.7949	86.4441	133.106	193.453						103.269	10.518
10-2 M coumarin	207.519	114.814	226.18	209.624	118.573	201.26	226.18	143.54	119.703	115.156	168.262	226.18	226.18	226.18	161.146	159.954	142.431	178.252	115.864	138.774	179.573	174.981	174.303	103.312	169.081	8.63325
50% ethol	14.8089	117.485	16.727	5.7621	113.09	9.078	4.8224	64.662	116.531	56.557	92.1334	28.5484	1.7843	20.3556	12.3782	7.2036	126.909	71.3523	74.6975	81.2443	47.843	33.7683	53.9058	71.4534	51.7959	8.35645
Concentration	Deterrent feeding index (DI)
	Bio repeat 1	Bio repeat 2	Bio repeat 3	Bio repeat 4	Bio repeat 5	Bio repeat 6	Bio repeat 7	Bio repeat 8	Bio repeat 9	Bio repeat 10	Bio repeat 11	Bio repeat 12	Bio repeat 13	Bio repeat 14	Bio repeat 15	Bio repeat 16	Bio repeat 17	Bio repeat 18	Bio repeat 19	Bio repeat 20	Bio repeat 21	Bio repeat 22	Bio repeat 23	Bio repeat 24	Mean	SEM
10-4 M coumarin	0.4775	-0.1391	0.1465	-0.0109	-0.2845	0.1099	0.1007	-0.0974	0.3859	0.5737	-0.0753	-0.0306	-0.1006	0.2129	-0.2592	0.258	0.2714	0.4374	-0.3667	-0.1481					0.073075	0.0600442
10-3 M coumarin	-0.1033	-0.5514	0.316	0.2275	0.6842	0.3012	0.1842	0.1412	-0.119	0.2918	-0.0307	0.1274	0.294	0.6501	-0.2395	0.4562	0.2404	-0.1827	-0.6094						0.109379	0.0803009
10-2 M coumarin	0.867	-0.011	0.862	0.946	0.024	0.914	0.958	0.379	0.013	0.341	0.292	0.776	0.984	0.835	0.857	0.914	0.058	0.428	0.216	0.261	0.579	0.676	0.528	0.182	0.536625	0.071483
Fig 4B. Feeding deterrence of coumarin to the fifth instar larvae of H. armigera by contact chemoreception
Treatment		Feeding area (mm2)
		Bio repeat 1	Bio repeat 2	Bio repeat 3	Bio repeat 4	Bio repeat 5	Bio repeat 6	Bio repeat 7	Bio repeat 8	Bio repeat 9	Bio repeat 10	Bio repeat 11	Bio repeat 12	Bio repeat 13	Bio repeat 14	Bio repeat 15	Bio repeat 16	Bio repeat 17	Bio repeat 18	Bio repeat 19	Bio repeat 20	Bio repeat 21	Bio repeat 22	Bio repeat 23	Bio repeat 24	Bio repeat 25	Mean	SEM
10-2 M coumarin	non-contact	90.88	113.09	113.09	113.09	113.09	113.09	91.97	113.09	114.82	139.08	113.09	97.55	129.21	113.09	169.06	113.09	153.87	113.09	92.88	113.09	104.55	95.79	113.09	135.38		115.505	3.81937
50% ethol		160.8	113.09	160.57	130.06	113.09	113.09	113.09	113.09	110.11	172.79	113.09	153.95	123.5	113.09	113.09	113.09	137.58	113.09	113.09	113.09	113.09	113.09	113.09	105.86		122.982	3.91786
10-2 M coumarin	contact	50.97	3.6	34.63	16.8	42.25	46.02	113.09	71.07	116	0	18.78	120.11	57.85	0	7.84	6.06	55.59	21.33	113.09	116.58	6.11	122.91	91.99	27.63	64.82	53.0048	9.09184
50% ethol		113.09	77.61	152.85	226.18	216.55	226.18	109.81	113.09	111.38	212.55	201.88	193.08	164.42	164.82	125.57	196.5	180.31	226.18	113.09	113.09	187.44	198.04	226.18	187.12	226.18	170.528	9.62545
Treatment	Deterrent feeding index (DI)
	Bio repeat 1	Bio repeat 2	Bio repeat 3	Bio repeat 4	Bio repeat 5	Bio repeat 6	Bio repeat 7	Bio repeat 8	Bio repeat 9	Bio repeat 10	Bio repeat 11	Bio repeat 12	Bio repeat 13	Bio repeat 14	Bio repeat 15	Bio repeat 16	Bio repeat 17	Bio repeat 18	Bio repeat 19	Bio repeat 20	Bio repeat 21	Bio repeat 22	Bio repeat 23	Bio repeat 24	Bio repeat 25	Mean	SEM
non-contact	0.2778	0	0.1735	0.0698	0	0	0.103	0	-0.0209	0.1081	0	0.2242	-0.0226	0	-0.1984	0	-0.0559	0	0.0981	0	0.0392	0.0828	0	-0.1223		0.0315167	0.0207328
contact	0.3786	0.9113	0.6305	0.8617	0.6735	0.6618	-0.0147	0.2282	-0.0203	1	0.8298	0.233	0.4794	1	0.8824	0.9401	0.5287	0.8276	0	-0.0152	0.9369	0.2341	0.4218	0.7427	0.5545	0.556256	0.069426

## Sheet: Fig6
Fig 6B. The spike frequencies of medial sensilla styloconica to coumarin in larvae of wild type (WT) and Gr180−/− mutant
Insects	Compound	Spikes/s
		Bio repeat 1	Bio repeat 2	Bio repeat 3	Bio repeat 4	Bio repeat 5	Bio repeat 6	Bio repeat 7	Bio repeat 8	Mean	SEM
wild type	ddH2O	0	0	0	6	0	3	6	2	2.125	0.93422
	10-2 M coumarin	36	64	56	52	87	60	41	36	54	6.05038
HarmGr180-/-	ddH2O	0	1	0	0	1	6	0	1	1.125	0.71807
	10-2 M coumarin	0	1	2	4	2	1	1	10	2.625	1.13291
Fig 6D. The spike frequencies of medial sensilla styloconica to sinigrin in larvae of wild type (WT) and Gr180−/− mutant
Insects	Compound	Spikes/s
		Bio repeat 1	Bio repeat 2	Bio repeat 3	Bio repeat 4	Bio repeat 5	Bio repeat 6	Bio repeat 7	Mean	SEM
wild type	ddH2O	6	1	0	0	1	0	0	1.33333	0.954521
	10-2 M sinigrin	112	137	130	151	138	128	146	134.571	4.85924
HarmGr180-/-	ddH2O	4	1		1	3	0	13	3.66667	1.96073
	10-2 M sinigrin	108	111	130	98	111	91	104	107.571	4.64377
Fig 6F. The spike frequencies of medial sensilla styloconica to strychnine in larvae of wild type (WT) and Gr180−/− mutant
Insects	Compound	Spikes/s
		Bio repeat 1	Bio repeat 2	Bio repeat 3	Bio repeat 4	Bio repeat 5	Bio repeat 6	Bio repeat 7	Bio repeat 8	Bio repeat 9	Bio repeat 10	Mean	SEM
wild type	ddH2O	4	3	1	1	1	4	0	1	1	5	1.875	0.548944
	10-2 M strychnine	76	143	108	126	130	93	71	79	110	79	103.25	9.739
HarmGr180-/-	ddH2O	5	1	0	2	6	1	0				2.14286	0.911006
	10-2 M strychnine	90	73	65	59	59	64	38				64	5.94418
Fig 6H. The spike frequencies of medial sensilla styloconica to inositol in larvae of wild type (WT) and Gr180−/− mutant
Insects	Compound	Spikes/s
		Bio repeat 1	Bio repeat 2	Bio repeat 3	Bio repeat 4	Bio repeat 5	Bio repeat 6	Bio repeat 7	Bio repeat 8	Mean	SEM
wild type	ddH2O	0	0	1	1	0	2	1	1	0.75	0.25
	10-3 M inositol	112	165	106	202	176	132	138	178	151.125	12.1206
HarmGr180-/-	ddH2O	0	4	1	1	0	6	6	1	2.375	0.905095
	10-3 M inositol	137	122	121	164	197	158	120	121	142.5	9.95884

## Sheet: Fig7
Fig 7A. Feeding responses of wild type (WT) and Gr180−/− mutant Helicoverpa armigera larvae to coumarin
Insects	Treatment	Feeding area (mm2)
		Bio repeat 1	Bio repeat 2	Bio repeat 3	Bio repeat 4	Bio repeat 5	Bio repeat 6	Bio repeat 7	Bio repeat 8	Bio repeat 9	Bio repeat 10	Bio repeat 11	Bio repeat 12	Bio repeat 13	Bio repeat 14	Bio repeat 15	Bio repeat 16	Bio repeat 17	Bio repeat 18	Bio repeat 19	Mean	SEM
wild type	10-2 M coumarin	40.0641	3.80804	117.589	21.8918	37.9919	100.479	39.338	70.5108	78.6228	100.267	58.8918	32.6252	28.3035	49.3451	44.8109	0	74.6022	29.8976	0	48.8968	7.8414
	50% ethol	169.662	226.18	132.272	201.507	107.794	170.016	155.12	134.911	226.18	173.948	182.06	157.175	211.178	101.63	158.698	143.962	150.055	80.0574	64.719	155.112	10.3889
HarmGr180-/-	10-2 M coumarin	29.2974	99.6589	113.09	48.7968	41.8699	60.3123	71.2245	30.1914	59.643	19.2395	27.0648	66.3893	53.0023	226.18	164.031	0	91.0762	112.104	82.3482	73.4484	12.3805
	50% ethol	176.947	99.6457	113.09	77.9313	209.063	187.63	42.4687	226.18	194.641	226.18	23.8854	226.18	195.592	142.806	47.9645	113.09	153.573	94.489	149.565	142.154	15.0459
Concentration	Treatment	Deterrent feeding index (DI)
		Bio repeat 1	Bio repeat 2	Bio repeat 3	Bio repeat 4	Bio repeat 5	Bio repeat 6	Bio repeat 7	Bio repeat 8	Bio repeat 9	Bio repeat 10	Bio repeat 11	Bio repeat 12	Bio repeat 13	Bio repeat 14	Bio repeat 15	Bio repeat 16	Bio repeat 17	Bio repeat 18	Bio repeat 19	Mean	SEM
wild type	10-2 M coumarin	0.6179	0.9669	0.0588	0.804	0.4788	0.2571	0.5954	0.3135	0.4841	0.2687	0.5112	0.6562	0.7636	0.3463	0.5596	1	0.3359	0.4562	1	0.551274	0.0610851
HarmGr180-/-		0.7159	-0.0001	0	0.2299	0.6663	0.5135	-0.2529	0.7645	0.5309	0.8432	-0.0624	0.5462	0.5736	-0.226	-0.5475	1	0.2555	-0.0853	0.2898	0.3029	0.0983737
Fig 7B. Feeding responses of wild type (WT) and Gr180−/− mutant Helicoverpa armigera larvae to sinigrin
Insects	Treatment	Feeding area (mm2)
		Bio repeat 1	Bio repeat 2	Bio repeat 3	Bio repeat 4	Bio repeat 5	Bio repeat 6	Bio repeat 7	Bio repeat 8	Bio repeat 9	Bio repeat 10	Bio repeat 11	Bio repeat 12	Bio repeat 13	Bio repeat 14	Bio repeat 15	Bio repeat 16	Bio repeat 17	Bio repeat 18	Bio repeat 19	Bio repeat 20	Bio repeat 21	Mean	SEM
wild type	10-2 M sinigrin	43.9429	0	0	101.339	0	17.8518	43.1055	62.9789	31.4984	4.9751	0	46.9602	135.163	27.1199	117.56	113.186	119.6	75.1154	32.9958	72.6799		52.3036	10.1055
	50% ethol	195.091	111.676	163.417	196.793	104.612	136.79	206.662	206.716	201.395	144.732	222.011	226.18	140.521	226.18	113.09	226.18	113.09	213.304	226.18	195.048		178.483	10.0298
HarmGr180-/-	10-2 M sinigrin	132.01	146.382	0	113.09	113.09	107.145	73.5715	113.09	142.429	116.102	113.09	88.0311	24.2748	85.3357	119.515	141.799	141.087	85.1646	19.7289	13.8002	149.68	97.0674	10.1137
	50% ethol	108.731	113.09	187.69	130.456	113.09	106.776	211.508	199	118.56	169.204	147.959	226.18	196.246	226.18	201.419	159.427	124.588	212.765	221.244	226.18	162.676	169.665	9.71332
Concentration	Treatment	Deterrent feeding index (DI)
		Bio repeat 1	Bio repeat 2	Bio repeat 3	Bio repeat 4	Bio repeat 5	Bio repeat 6	Bio repeat 7	Bio repeat 8	Bio repeat 9	Bio repeat 10	Bio repeat 11	Bio repeat 12	Bio repeat 13	Bio repeat 14	Bio repeat 15	Bio repeat 16	Bio repeat 17	Bio repeat 18	Bio repeat 19	Bio repeat 20	Bio repeat 21	Mean	SEM
wild type	10-2 M sinigrin	0.6323	1	1	0.3202	1	0.7691	0.6548	0.533	0.7295	0.9335	1	0.6561	0.0194	0.7859	-0.0194	0.333	-0.028	0.4791	0.7454	0.4571		0.60005	0.0754586
HarmGr180-/-		-0.0967	-0.1283	1	0.0713	0	-0.0017	0.4839	0.2753	-0.0915	0.1861	0.1336	0.4397	0.7798	0.4521	0.2552	0.0585	-0.0621	0.4283	0.8363	0.885	0.0416	0.283162	0.076593
Fig 7C. Feeding responses of wild type (WT) and Gr180−/− mutant Helicoverpa armigera larvae to strychnine
Insects	Treatment	Feeding area (mm2)
		Bio repeat 1	Bio repeat 2	Bio repeat 3	Bio repeat 4	Bio repeat 5	Bio repeat 6	Bio repeat 7	Bio repeat 8	Bio repeat 9	Bio repeat 10	Bio repeat 11	Bio repeat 12	Bio repeat 13	Bio repeat 14	Bio repeat 15	Bio repeat 16	Bio repeat 17	Bio repeat 18	Bio repeat 19	Bio repeat 20	Bio repeat 21	Mean	SEM
wild type	10-2 M strychnine	24.9212	2.1255	13.5122	10.5874	15.8297	11.8734	76.2016	71.3252	61.0133	89.5602	57.5228	15.6276	78.8573	96.2722	91.2004	107.766	78.1718					53.0804	8.81448
	50% ethol	138.181	197.294	161.392	226.18	161.401	132.617	147.639	199.862	177.59	212.285	222.075	208.803	147.293	125.231	226.18	127.132	226.18					178.667	9.25675
HarmGr180-/-	10-2 M strychnine	46.4438	76.2316	79.2331	0	16.6202	188.008	92.7982	142.373	62.1975	88.6889	106.328	166.243	136.285	177.28	102.37	99.4409	23.4937	134.715	94.9944	162.281	116.629	100.603	11.4352
	50% ethol	113.197	104.21	113.09	183.716	150.685	45.9971	136.482	88.9078	226.18	226.18	116.672	226.18	111.663	142.811	184.323	195.871	226.18	152.283	226.18	169.176	226.18	160.293	11.9089
Concentration	Treatment	Deterrent feeding index (DI)
		Bio repeat 1	Bio repeat 2	Bio repeat 3	Bio repeat 4	Bio repeat 5	Bio repeat 6	Bio repeat 7	Bio repeat 8	Bio repeat 9	Bio repeat 10	Bio repeat 11	Bio repeat 12	Bio repeat 13	Bio repeat 14	Bio repeat 15	Bio repeat 16	Bio repeat 17	Bio repeat 18	Bio repeat 19	Bio repeat 20	Bio repeat 21	Mean	SEM
wild type	10-2 M strychnine	0.6944	0.9787	0.8455	0.9106	0.8214	0.8357	0.3191	0.474	0.4886	0.4066	0.5885	0.8607	0.3026	0.1307	0.4253	0.0824	0.4863					0.567712	0.0672095
HarmGr180-/-		0.4181	0.1551	0.176	1	0.8013	-0.6069	0.1905	-0.2312	0.5686	0.4367	0.0464	0.1527	-0.0993	-0.1077	0.2859	0.3265	0.8118	0.0612	0.4085	0.0208	0.3196	0.244505	0.0810064
Fig 7D. Feeding responses of wild type (WT) and Gr180−/− mutant Helicoverpa armigera larvae to azarachtin
Insects	Treatment	Feeding area (mm2)
		Bio repeat 1	Bio repeat 2	Bio repeat 3	Bio repeat 4	Bio repeat 5	Bio repeat 6	Bio repeat 7	Bio repeat 8	Bio repeat 9	Mean	SEM
wild type	10-3 M azarachtin	0	0	0	0	0	0	0	0	0	0	0
	50% ethol	85.5974	107.924	144.422	145.391	216.346	199.593	226.18	199.317	226.18	172.328	17.632
HarmGr180-/-	10-3 M azarachtin	8.636	0	0	0	0	0	0	0		1.0795	1.0795
	50% ethol	177.95	226.18	222.715	200.942	171.938	154.487	75.5181	93.115		165.356	19.76
Concentration	Treatment	Deterrent feeding index (DI)
		Bio repeat 1	Bio repeat 2	Bio repeat 3	Bio repeat 4	Bio repeat 5	Bio repeat 6	Bio repeat 7	Bio repeat 8	Bio repeat 9	Mean	SEM
wild type	10-3 M azarachtin	1	1	1	1	1	1	1	1	1	1	0
HarmGr180-/-		0.9074	1	1	1	1	1	1	1		0.988425	0.011575

## Sheet: FigS3
Fig S3B. The spike frequencies of lateral sensilla styloconica to mixture of 10−3 M sucrose and coumarin
Sensillum	Compound	Spike/s
		Bio repeat 1	Bio repeat 2	Bio repeat 3	Bio repeat 4	Bio repeat 5	Bio repeat 6	Bio repeat 7	Bio repeat 8	Bio repeat 9	Bio repeat 10	Bio repeat 11	Bio repeat 12	Mean	SEM
Lateral sensillum	ddH2O	0	0	0	0	0	5	0	6	16	5	0	0	2.66667	1.39443
	10-3 M sucrose	124	154	156	100	102	130	150	131	133	167	112	166	135.417	6.75262
	10-3 M sucrose + 10-4 M coumarin	160	161	161	71	152	104	169	107					135.625	12.859
	10-3 M sucrose + 10-3 M coumarin	150	111	128	75	157	126	82	116	70				112.778	10.5182
	10-3 M sucrose + 10-2 M coumarin	81	107	65	53	79	49	44	86	49	55	107	63	69.8333	6.36138
Fig S3B. The spike frequencies of lateral sensilla styloconica to mixture of 10−2 M sucrose and coumarin
Sensillum	Compound	Spike/s
		Bio repeat 1	Bio repeat 2	Bio repeat 3	Bio repeat 4	Bio repeat 5	Bio repeat 6	Bio repeat 7	Bio repeat 8	Bio repeat 9	Bio repeat 10	Bio repeat 11	Mean	SEM
Lateral sensillum	ddH2O	0	5	2	0	0	3	0	0	0	0	0	0.909091	0.51265
	10-2 M sucrose	186	132	161	183	190	163	183	150	182	190	147	169.727	6.06044
	10-2 M sucrose + 10-3 M coumarin	102	138	116	211	98	140	173	183	186	138		148.5	12.0943
	10-2 M sucrose + 10-2 M coumarin	93	81	59	99	76	96	89	127	112	132	114	98	6.64284
Fig S3E. The spike frequencies of medial sensilla styloconica to mixture of 10−3 M inositol and coumarin
Sensillum	Compound	Spike/s
		Bio repeat 1	Bio repeat 2	Bio repeat 3	Bio repeat 4	Bio repeat 5	Bio repeat 6	Mean	SEM
Medial sensillum	ddH2O	3	2	0	0	0	5	1.66667	0.843274
	10-3 M inositol	183	127	216	124	207	138	165.833	16.8709
	10-3 M inositol + 10-2 M coumarin	140	122	237	123	153	128	150.5	17.9569

## Sheet: FigS4
Fig S4A. Comparison of larval duration among wild type (WT) and HarmGr180−/−
Insects	Duration from 1th to 5th instar larvae / Days
	Bio repeat 1	Bio repeat 2	Bio repeat 3	Bio repeat 4	Bio repeat 5	Bio repeat 6	Bio repeat 7	Bio repeat 8	Bio repeat 9	Bio repeat 10	Bio repeat 11	Bio repeat 12	Bio repeat 13	Bio repeat 14	Bio repeat 15	Bio repeat 16	Bio repeat 17	Bio repeat 18	Bio repeat 19	Bio repeat 20	Bio repeat 21	Bio repeat 22	Bio repeat 23	Mean	SEM
wild type	7	7	7	7	7	7	7	7	7	7	7	7	7	7	7	7	7	7	7	7	7	7	7	7	0
HarmGr180-/-	6	6	6	7	7	7	7	7	7	7	7	7	7	7	7	7	7	7	7	7	7	7	7	6.86957	0.071802
Fig S4B. Comparison of lavaral weight among wild type (WT) and HarmGr180−/−
Insects	The first day of fifth instar lavaral weight / g
	Bio repeat 1	Bio repeat 2	Bio repeat 3	Bio repeat 4	Bio repeat 5	Bio repeat 6	Bio repeat 7	Bio repeat 8	Bio repeat 9	Bio repeat 10	Bio repeat 11	Bio repeat 12	Bio repeat 13	Bio repeat 14	Bio repeat 15	Bio repeat 16	Bio repeat 17	Bio repeat 18	Bio repeat 19	Bio repeat 20	Bio repeat 21	Bio repeat 22	Mean	SEM
wild type	0.108	0.12	0.104	0.109	0.111	0.112	0.099	0.146	0.115	0.108	0.118	0.122	0.109	0.099	0.106	0.112							0.113625	0.0051023
HarmGr180-/-	0.118	0.116	0.128	0.106	0.095	0.101	0.106	0.087	0.108	0.116	0.099	0.113	0.118	0.128	0.109	0.103	0.12	0.116	0.098	0.119	0.09	0.087	0.108227	0.00259864
Fig S4C. Comparison of pupal weight among wild type (WT) and HarmGr180−/−
Insects	Pupal weight / g
	Bio repeat 1	Bio repeat 2	Bio repeat 3	Bio repeat 4	Bio repeat 5	Bio repeat 6	Bio repeat 7	Bio repeat 8	Bio repeat 9	Bio repeat 10	Bio repeat 11	Bio repeat 12	Bio repeat 13	Bio repeat 14	Bio repeat 15	Bio repeat 16	Bio repeat 17	Bio repeat 18	Bio repeat 19	Bio repeat 20	Mean	SEM
wild type	0.415	0.353	0.309	0.37	0.288	0.355	0.349	0.336	0.39	0.32	0.319	0.395	0.382	0.312	0.412	0.339	0.396	0.304	0.339	0.347	0.3515	0.00836927
HarmGr180-/-	0.291	0.331	0.318	0.343	0.325	0.372	0.393	0.366	0.353	0.367	0.329	0.314	0.328	0.348	0.354	0.292	0.299	0.324	0.323	0.291	0.33305	0.00644265
Fig S4D. Comparison of lifespan of adults among wild type (WT) and HarmGr180−/−
Insects	Lifespan of adults / Days
	Bio repeat 1	Bio repeat 2	Bio repeat 3	Bio repeat 4	Bio repeat 5	Bio repeat 6	Bio repeat 7	Bio repeat 8	Bio repeat 9	Bio repeat 10	Bio repeat 11	Bio repeat 12	Bio repeat 13	Bio repeat 14	Bio repeat 15	Bio repeat 16	Bio repeat 17	Bio repeat 18	Bio repeat 19	Bio repeat 20	Bio repeat 21	Bio repeat 22	Bio repeat 23	Mean	SEM
wild type	14	11	11	3	12	7	14	6	6	15	10	12	15	8	12	7	12	7	10					10.1053	0.786935
HarmGr180-/-	10	10	2	11	15	12	11	7	8	14	9	16	16	8	12	14	6	16	11	7	12	7	15	10.8261	0.776768
Fig S4E. Comparison of laval increased weight among wild type (WT) and HarmGr180−/−
Insects	Increased weight / g
	Bio repeat 1	Bio repeat 2	Bio repeat 3	Bio repeat 4	Bio repeat 5	Bio repeat 6	Bio repeat 7	Bio repeat 8	Bio repeat 9	Bio repeat 10	Bio repeat 11	Bio repeat 12	Bio repeat 13	Bio repeat 14	Bio repeat 15	Bio repeat 16	Bio repeat 17	Bio repeat 18	Bio repeat 19	Bio repeat 20	Mean	SEM
wild type	0.0156	0.0568	0.0807	0.0651	0.0544	0.0635	0.0868	0.0802	0.0479	0.0434	0.0563	0.096	0.0657	0.0632	0.0622	0.0363	0.0362	0.0812	0.055	0.0599	0.06032	0.00428761
HarmGr180-/-	0.0512	0.0473	0.0834	0.0599	0.0517	0.0443	0.0707	0.0505	0.0457	0.0677	0.0344	0.0712	0.0568	0.064	0.0618	0.0535	0.0428	0.0331	0.0513	0.0509	0.05461	0.00281894
Fig S4E. Comparison of number of feces among wild type (WT) and HarmGr180−/−
Insects	The number of feces
	Bio repeat 1	Bio repeat 2	Bio repeat 3	Bio repeat 4	Bio repeat 5	Bio repeat 6	Bio repeat 7	Bio repeat 8	Bio repeat 9	Bio repeat 10	Bio repeat 11	Bio repeat 12	Bio repeat 13	Bio repeat 14	Bio repeat 15	Bio repeat 16	Bio repeat 17	Bio repeat 18	Bio repeat 19	Mean	SEM
wild type	7	28	43	44	25	42	40	34	40	29	74	32	45	38	31	37	55	25	26	36.5789	3.15609
HarmGr180-/-	39	31	35	41	32	42	42	33	41	26	25	71	48	35	72	36	30	43		40.1111	3.05172

## Sheet: FigS5
Fig S5B. The spike frequencies of lateral sensilla styloconica to 10−3 M azadirachtin among WT and HarmGr180−/− mutant larvae
Sensillum	Insects	Compound	Spike/s
			Bio repeat 1	Bio repeat 2	Bio repeat 3	Bio repeat 4	Bio repeat 5	Bio repeat 6	Mean	SEM
Lateral sensillum	wild type	ddH2O	4	6	28	5	4	1	8	4.05791
		10-3 M azarachtin	103	79	83	80	61	59	77.5	6.59166
	HarmGr180-/-	ddH2O	0	0	8	2	0	17	4.5	2.80179
		10-3 M azarachtin	84	50	55	70	101	86	74.3333	8.0111
Fig S5D. The spike frequencies of lateral sensilla styloconica to mixture of sucrose and coumarin among WT and HarmGr180−/− mutant larvae
Sensillum	Insects	Compound	Spike/s
			Bio repeat 1	Bio repeat 2	Bio repeat 3	Bio repeat 4	Bio repeat 5	Bio repeat 6	Bio repeat 7	Bio repeat 8	Bio repeat 9	Mean	SEM
Lateral sensillum	wild type	ddH2O	1	0	0	4	0	14	0	0		2.375	1.73141
		10-2 M sucrose	119	128	177	207	196	172	191	130		165	12.1773
		10-2 M sucrose + 10-2 M coumarin	102	75	86	135	63	104	95	72		91.5	8.091
	HarmGr180-/-	ddH2O	2	0	13	13	0	2	2	2	8	4.66667	1.75594
		10-2 M sucrose	108	121	196	201	199	182	192	92	158	161	14.3614
		10-2 M sucrose + 10-2 M coumarin	89	70	73	111	83	111	122	38	126	91.4444	9.59327
Fig S5F. The spike frequencies of medial sensilla styloconica to sinigrin among WT and HarmGr180−/− mutant larvae
Sensillum	Insects	Compound	Spike/s
			Bio repeat 1	Bio repeat 2	Bio repeat 3	Bio repeat 4	Bio repeat 5	Bio repeat 6	Bio repeat 7	Bio repeat 8	Mean	SEM
Medial sensillum	wild type	ddH2O	0	1	3	0	1	1	4	1	1.375	0.497763
		10-3 M sinigrin	104	91	97	110	95	79	86	98	95	3.4641
	HarmGr180-/-	ddH2O	0	1	6	1	2	0	4	1	1.875	0.742522
		10-3 M sinigrin	76	53	72	83	62	94	63	65	71	4.63681

## Sheet: FigS6
Fig S6A. Feeding deterrence of sinigrin to the fifth instar larvae of H. armigera
Treatment	Feeding area (mm2)
	Bio repeat 1	Bio repeat 2	Bio repeat 3	Bio repeat 4	Bio repeat 5	Bio repeat 6	Bio repeat 7	Bio repeat 8	Bio repeat 9	Bio repeat 10	Bio repeat 11	Bio repeat 12	Bio repeat 13	Bio repeat 14	Bio repeat 15	Bio repeat 16	Bio repeat 17	Bio repeat 18	Bio repeat 19	Bio repeat 20	Mean	SEM
10-3 M sinigrin	201.734	131.022	113.09	87.6731	113.09	121.196	113.09	101.692	113.09	69.6609	148.28	134.485	93.5476	124.503	24.3936	226.18	226.18	226.18	226.18		136.593	13.4256
50% ethol	113.09	90.6388	122.731	174.763	113.09	95.7032	113.09	115.862	174.47	155.666	145.225	114.582	6.6657	17.6616	127.743	226.18	171.419	162.872	113.09		123.923	11.8978
10-2 M sinigrin	43.9429	0	0	101.339	0	17.8518	43.1055	62.9789	31.4984	4.9751	0	46.9602	135.163	27.1199	117.56	113.186	119.6	75.1154	32.9958	72.6799	52.3036	10.1055
50% ethol	195.091	111.676	163.417	196.793	104.612	136.79	206.662	206.716	201.395	144.732	222.011	226.18	140.521	226.18	113.09	226.18	113.09	213.304	226.18	195.048	178.483	10.0298
Concentration	Deterrent feeding index (DI)
	Bio repeat 1	Bio repeat 2	Bio repeat 3	Bio repeat 4	Bio repeat 5	Bio repeat 6	Bio repeat 7	Bio repeat 8	Bio repeat 9	Bio repeat 10	Bio repeat 11	Bio repeat 12	Bio repeat 13	Bio repeat 14	Bio repeat 15	Bio repeat 16	Bio repeat 17	Bio repeat 18	Bio repeat 19	Bio repeat 20	Mean	SEM
10-3 M sinigrin	-0.281567	-0.182183	0.0408823	0.331853	0	-0.117533	0	0.0651336	0.21345	0.381691	-0.0104111	-0.0799079	-0.866969	-0.751533	0.67932	0	-0.13773	-0.162723	-0.333333		-0.0637664	0.0819585
10-2 M sinigrin	0.632329	1	1	0.320175	1	0.769121	0.654836	0.532963	0.729503	0.933536	1	0.656146	0.0194336	0.785867	-0.0193783	0.332954	-0.0279782	0.479125	0.745379	0.45706	0.600054	0.0754583
Fig S6B. Feeding deterrence of strychnine to the fifth instar larvae of H. armigera
Treatment	Feeding area (mm2)
	Bio repeat 1	Bio repeat 2	Bio repeat 3	Bio repeat 4	Bio repeat 5	Bio repeat 6	Bio repeat 7	Bio repeat 8	Bio repeat 9	Bio repeat 10	Bio repeat 11	Bio repeat 12	Bio repeat 13	Bio repeat 14	Bio repeat 15	Bio repeat 16	Bio repeat 17	Bio repeat 18	Bio repeat 19	Bio repeat 20	Mean	SEM
10-3 M strychnine	112.222	95.0947	130.884	142.007	122.968	113.09	198.047	74.3521	113.09	76.1386	113.09	134.934	113.09	66.1353	119.586	122.2	124.054	123.745	129.131	38.6539	113.126	7.34446
50% ethol	113.09	113.09	118.308	113.09	186.382	121.148	20.3997	202.089	169.188	120.104	113.09	156.186	113.09	226.18	98.6181	110.718	113.09	90.9696	122.166	226.18	132.359	10.9987
10-2 M strychnine	100.335	134.193	68.7772	115.673	27.2626	19.785	34.2391	95.9778	25.3595	47.1678	34.5439	74.1502	16.0717	19.5752	42.9056	44.2966	39.5727	79.4418	100.606	115.421	61.7678	8.38604
50% ethol	113.09	120.316	202.27	121.86	216.685	226.18	194.102	226.18	226.18	199.55	209.717	213.747	226.18	226.18	200.675	226.18	185.555	113.09	113.09	93.7557	182.729	10.9257
Concentration	Deterrent feeding index (DI)
	Bio repeat 1	Bio repeat 2	Bio repeat 3	Bio repeat 4	Bio repeat 5	Bio repeat 6	Bio repeat 7	Bio repeat 8	Bio repeat 9	Bio repeat 10	Bio repeat 11	Bio repeat 12	Bio repeat 13	Bio repeat 14	Bio repeat 15	Bio repeat 16	Bio repeat 17	Bio repeat 18	Bio repeat 19	Bio repeat 20	Mean	SEM
10-3 M strychnine	0.00385444	0.086439	-0.0504662	-0.113358	0.20499	0.0343997	-0.81323	0.462076	0.198733	0.224035	0	0.0730005	0	0.547507	-0.0960936	-0.0492959	-0.0462322	-0.152645	-0.0277134	0.70809	0.0597045	0.0688953
10-2 M strychnine	0.0597634	-0.0545261	0.492508	0.0260481	0.776488	0.839123	0.700105	0.404156	0.798366	0.617638	0.717156	0.484884	0.867314	0.840694	0.64771	0.672455	0.648443	0.174767	0.0584182	-0.103575	0.483397	0.074358
